# Supplementary material for: Impact Assessment of Free-Roaming Dog Population Management by CNVR in Greater Bangkok
Source: Animals (Basel). 2023 May 23;13(11):1726. doi: 10.3390/ani13111726 (PMC10252118; doi:10.3390/ani13111726)
Supplement: Supplementary file 1 [file animals-13-01726-s001.zip]

Archive with 5 entries (5 files):
- S1 - SDF SOPs for CNVR.zip
- S2 - Street survey protocol.zip
- S3 - Attitude survey in English.zip
- S4 - Age distribution.png
- S5 - Income distribution updated 19 May.png
